# Supplementary material for: SARS-COV-2 Vaccination Response in Non-Domestic Species Housed at the Toronto Zoo
Source: Vaccines (Basel). 2025 Oct 8;13(10):1037. doi: 10.3390/vaccines13101037 (PMC12568043; doi:10.3390/vaccines13101037)
Supplement: Supplementary file 1 [file vaccines-13-01037-s001.zip]

Archive with 1 entries (1 files):
- vaccines-3870222-supplementary.pdf
